# Supplementary material for: A Backwards Approach to GD2 Immunofluorescence in Human Neuroblastoma Tissue Samples: From Staining to Slicing
Source: Cells. 2025 Sep 18;14(18):1462. doi: 10.3390/cells14181462 (PMC12468902; doi:10.3390/cells14181462)
Supplement: Supplementary file 1 [file cells-14-01462-s001.zip]

Archive with 4 entries (4 files):
- Video S1 GD2 IF NB sample.mp4
- Video S2 GD2 IF NB sample (ISO).mp4
- Video S3 GD2 IF WT sample.mp4
- Video S4 GD2 IF WT sample (ISO).mp4
